# Supplementary material for: Correction: Spatial Heterogeneity of Soil Nutrients after the Establishment of Caragana intermedia Plantation on Sand Dunes in Alpine Sandy Land of the Tibet Plateau
Source: PLoS One. 2019 Jun 12;14(6):e0218503. doi: 10.1371/journal.pone.0218503 (PMC6561580; doi:10.1371/journal.pone.0218503)
Supplement: S1 Dataset — (XLS) [file pone.0218503.s001.xls]

## Sheet: Nutients
		TN (g/kg)	TP (g/kg)	TK (g/kg)	SOM（g/kg）	AN（mg/kg）	AP（mg/kg)	AK（mg/kg)
	W-US
1	1-A1	0.608	0.441	15.03	3.6296	118.98	5.4224	106.215		W-US	Windward slope	Under Shrub
2	1-A2	0.508	0.33	14.87	2.6828	113.12	4.06255	101.16		T-US	Dune tops	Under Shrub
3	1-A3	0.45	0.398	14.92	2.3182	98.98	3.72259	94.38		L-US	Leeward slope	Under Shrub
4	1-A4	0.367	0.346	14.84	2.2197	70.7	3.72259	93.03
5	1-A5	0.339	0.275	14.19	1.3294	70.7	3.38263	87.72		W-BS	Windward slope	Between Shrubs
6	1-B1	0.509	0.37	14.38	3.5272	113.12	5.59238	103.51		T-BS	Dune tops	Between Shrubs
7	1-B2	0.368	0.374	14.44	3.4898	98.98	4.06255	105.065		L-BS	Leeward slope	Between Shrubs
8	1-B3	0.395	0.44	14.55	2.5308	70.8	3.55261	89.43
9	1-B4	0.311	0.291	14.49	1.9562	52.3	3.38263	85.46		1-A1	0-5 cm	repetition 1
10	1-B5	0.338	0.223	14.27	1.7603	29	3.89257	89.015		1-A2	5-10 cm
11	1-C1	0.567	0.505	14.76	3.2196	113.12	5.25242	105.98		1-A3	10-20 cm
12	1-C2	0.368	0.441	14.33	3.0482	84.84	3.89257	97.785		1-A4	20-30 cm
13	1-C3	0.31	0.321	14.91	2.8543	70.7	3.72259	90.215		1-A5	30-50 cm
14	1-C4	0.311	0.341	14.49	2.8017	84.84	4.06255	88.155
15	1-C5	0.309	0.247	14.79	2.0983	70.7	3.72259	85.745		1-B1	0-5 cm	repetition 2
16	1-D1	0.522	0.43	15.11	3.5781	113.12	4.91246	103.07		1-B2	5-10 cm
17	1-D2	0.365	0.311	14.64	2.946	98.98	3.78263	97.22		1-B3	10-20 cm
18	1-D3	0.31	0.251	14.65	2.7707	49.9	3.72259	92.53		1-B4	20-30 cm
19	1-D4	0.337	0.317	14.98	1.7918	40.3	3.72259	90.045		1-B5	30-50 cm
20	1-D5	0.282	0.24	15.26	1.4663	53.9	3.89257	85.03
	T-US									1-C1	0-5 cm	repetition 3
21	2-A1	0.453	0.221	13.62	3.0613	113.12	4.23253	103.215		1-C2	5-10 cm
22	2-A2	0.339	0.241	13	3.0801	98.98	3.21265	101.485		1-C3	10-20 cm
23	2-A3	0.254	0.237	13.51	3.068	84.84	3.04267	95.745		1-C4	20-30 cm
24	2-A4	0.198	0.201	12.5	2.8697	70.7	3.04267	89.195		1-C5	30-50 cm
25	2-A5	0.226	0.199	12.72	2.7004	56.56	2.53272	89.53
26	2-B1	0.311	0.217	12.95	2.9154	98.98	4.5725	100.9		1-D1	0-5 cm	repetition 4
27	2-B2	0.311	0.25	11.01	2.7016	84.84	3.04267	98.53		1-D2	5-10 cm
28	2-B3	0.226	0.217	12.34	2.6063	42.7	3.04267	90.31		1-D3	10-20 cm
29	2-B4	0.197	0.279	12.66	2.4915	60.4	2.53272	89.23		1-D4	20-30 cm
30	2-B5	0.198	0.206	11.68	1.3153	40.3	2.7027	88.35		1-D5	30-50 cm
31	2-C1	0.367	0.209	13.47	2.7812	113.12	4.91246	102.945
32	2-C2	0.226	0.236	12.34	2.7758	98.98	3.72259	101.555
33	2-C3	0.226	0.159	12.2	2.7328	70.7	2.53272	107.84
34	2-C4	0.226	0.178	9.92	2.6623	70.7	3.21265	90.795
35	2-C5	0.198	0.198	10.98	2.5308	84.84	3.04267	90.925
36	2-D1	0.453	0.286	10.57	2.9176	98.98	4.40252	101.85
37	2-D2	0.198	0.251	14	2.831	84.84	3.21265	91.465
38	2-D3	0.253	0.248	11.79	2.7857	63.6	3.04267	92.13
39	2-D4	0.282	0.285	11.13	2.4302	41.1	3.21265	89.93
40	2-D5	0.254	0.283	11.94	2.3544	45.1	3.04267	87.38
	L-US
41	3-A1	0.479	0.342	13.54	3.079	113.12	4.5725	103.14
42	3-A2	0.34	0.313	12.93	2.967	98.98	3.72259	100.74
43	3-A3	0.366	0.333	11.25	2.9784	37.8	3.55261	98.955
44	3-A4	0.311	0.285	11.63	2.439	64.4	2.87268	90.25
45	3-A5	0.254	0.255	13.83	1.7575	61.2	3.38263	90.295
46	3-B1	0.479	0.2	13.6	2.955	107.26	4.40252	105.37
47	3-B2	0.254	0.25	12.89	2.883	98.98	3.38263	102.455
48	3-B3	0.226	0.25	10.68	2.5042	92.6	3.21265	89.53
49	3-B4	0.255	0.196	12.66	2.3408	57.2	3.38263	86.115
50	3-B5	0.255	0.194	10.52	2.3077	28.2	3.21265	84.345
51	3-C1	0.368	0.387	13.92	2.773	98.98	4.40252	104.16
52	3-C2	0.311	0.343	12.46	2.618	84.84	3.72259	100.765
53	3-C3	0.254	0.301	12.07	2.6207	84.84	3.38263	99.085
54	3-C4	0.253	0.219	12.53	2.2925	70.7	3.21265	96.395
55	3-C5	0.283	0.193	12.8	2.3553	56.56	3.38263	89.94
56	3-D1	0.409	0.394	13.94	2.503	113.12	3.89257	102.67
57	3-D2	0.226	0.231	12.45	1.867	84.84	3.38263	95.785
58	3-D3	0.226	0.202	13.67	1.7988	70.7	3.04267	91.4
59	3-D4	0.198	0.209	12	1.7055	70.7	3.38263	85.32
60	3-D5	0.198	0.21	12.36	1.6537	56.56	3.21265	85.475
	W-BS
61	1-a1	0.398	0.343	14.05	3.5504	98.98	4.5725	97.98
62	1-a2	0.297	0.332	13.55	3.1401	98.98	3.89257	88.22
63	1-a3	0.341	0.313	12.78	2.4335	84.84	3.5725	91.815
64	1-a4	0.255	0.24	11.31	2.0025	70.7	3.55261	91.2
65	1-a5	0.255	0.138	12.59	1.6886	84.84	3.55261	90.92
66	1-b1	0.384	0.368	12.87	3.3241	98.98	5.08244	96.075
67	1-b2	0.227	0.291	12.67	3.1431	84.84	3.72259	90.915
68	1-b3	0.255	0.313	13.46	2.097	70.7	3.55261	84.715
69	1-b4	0.309	0.304	12.53	1.9818	84.84	3.38263	85.42
70	1-b5	0.255	0.243	13.61	1.5092	70.7	3.72259	88.09
71	1-c1	0.433	0.385	12.57	3.1658	98.98	4.40252	95.685
72	1-c2	0.337	0.377	8.13	2.7399	84.84	3.55261	92.55
73	1-c3	0.255	0.333	10.68	2.5196	70.7	3.89257	96.475
74	1-c4	0.283	0.294	12.77	2.4248	70.7	3.38263	96.46
75	1-c5	0.255	0.318	10.9	1.8412	70.7	3.55261	85.8
76	1-d1	0.354	0.223	13.51	3.4955	84.84	4.40252	93
77	1-d2	0.339	0.213	11.79	2.1821	84.84	3.72259	96.22
78	1-d3	0.226	0.301	8.29	2.4013	70.7	3.55261	89.88
79	1-d4	0.226	0.351	12.15	1.4416	70.7	3.72259	90.035
80	1-d5	0.255	0.301	12.12	1.233	56.56	3.72259	87.39
	T-BS
81	2-a1	0.368	0.204	12.3	2.915	84.84	3.72259	99.965
82	2-a2	0.311	0.179	8.68	2.237	49.9	3.04267	91.465
83	2-a3	0.254	0.193	10.69	1.6028	70.8	3.38263	88.135
84	2-a4	0.198	0.253	13.5	1.1866	53.1	2.7027	87.065
85	2-a5	0.198	0.181	12.38	1.046	32.2	3.04267	88.105
86	2-b1	0.283	0.204	11.22	3.0314	70.7	3.89257	85.435
87	2-b2	0.198	0.223	12.73	2.7686	27.4	3.21265	86.37
88	2-b3	0.17	0.208	11.6	2.4678	34.6	2.87268	87.475
89	2-b4	0.198	0.181	11.88	2.2305	40.3	2.7027	85.235
90	2-b5	0.198	0.199	11.38	1.914	24.2	2.7027	86.165
91	2-c1	0.368	0.215	11.13	2.6278	70.7	4.23253	105.935
92	2-c2	0.226	0.191	10.64	2.6026	26.6	3.04267	102.65
93	2-c3	0.226	0.24	10.18	2.5501	46.7	2.36274	95.28
94	2-c4	0.255	0.196	11.68	2.2136	29	2.87268	91.365
95	2-c5	0.17	0.213	11.21	2.2141	56.56	2.87268	89.13
96	2-d1	0.396	0.208	12.69	2.7475	84.84	3.89257	87.315
97	2-d2	0.17	0.193	10.1	2.6192	56.56	3.04267	89.285
98	2-d3	0.17	0.206	12.74	2.5694	56.56	2.87268	88.975
99	2-d4	0.17	0.223	13.23	2.3511	70.7	2.53272	87.71
100	2-d5	0.141	0.206	13.35	2.1732	56.56	2.36274	88.875
	L-BS
101	3-a1	0.453	0.249	12.11	2.9853	84.84	4.06255	99.345
102	3-a2	0.225	0.24	9.19	2.6958	63.6	2.7027	95.965
103	3-a3	0.254	0.273	11.59	2.519	53.9	2.53272	93.495
104	3-a4	0.17	0.251	13.55	2.4043	70.7	2.36274	88.635
105	3-a5	0.17	0.228	13.09	1.423	56.56	2.87268	85.295
106	3-b1	0.453	0.241	13.12	2.7432	76.5	3.55261	97.555
107	3-b2	0.198	0.261	12.53	2.8378	40.3	3.21265	91.285
108	3-b3	0.17	0.152	13.41	2.6492	49.1	3.04267	89.81
109	3-b4	0.169	0.286	12.56	1.5567	70.7	3.04267	83.11
110	3-b5	0.226	0.288	13.23	1.5876	70.7	3.21265	82.77
111	3-c1	0.311	0.236	13.12	2.5137	84.84	4.23253	93.48
112	3-c2	0.255	0.163	13.02	2.4228	70.7	2.87268	94.36
113	3-c3	0.226	0.258	12.81	2.3902	70.7	2.7027	92.9
114	3-c4	0.226	0.186	11.55	1.73	56.56	2.53272	90.37
115	3-c5	0.17	0.18	12.97	1.3474	56.56	2.87268	87.43
116	3-d1	0.366	0.273	12.44	2.7799	70.7	3.89257	86.125
117	3-d2	0.198	0.254	10.56	1.8774	56.56	2.87268	90.355
118	3-d3	0.226	0.198	11.69	1.6972	56.56	2.87268	88.445
119	3-d4	0.198	0.155	13.87	1.6146	48.3	3.38263	84.94
120	3-d5	0.198	0.24	13.08	1.3942	67.6	2.7027	83.25

## Sheet: Caragana intermedia
Windward slope
		Crown diameter (cm)		Ground diameter (cm)
	Height (cm)	Northeast – Southwest	Southeast – Northwest	Northeast – Southwest	Southeast – Northwest
1	152	105	174	29	46
2	114	96	116	24	51
3	138	115	152	29	45
4	148	137	174	21	31
5	123	101	144	37	41
6	117	98	163	22	29
7	102	83	127	20	28
8	97	80	147	22	32
9	123	147	187	24	37
10	105	94	138	20	34
Dune tops
		Crown diameter (cm)		Ground diameter (cm)
	Height (cm)	Northeast – Southwest	Southeast – Northwest	Northeast – Southwest	Southeast – Northwest
1	74	68	109	13	30
2	102	92	140	23	32
3	125	125	142	21	28
4	99	140	180	21	24
5	125	99	149	22	29
6	147	171	164	28	31
7	163	118	172	26	25
8	138	69	141	24	31
9	96	112	172	23	29
10	101	111	167	19	26
Leeward slopes
		Crown diameter (cm)		Ground diameter (cm)
	Height (cm)	Northeast – Southwest	Southeast – Northwest	Northeast – Southwest	Southeast – Northwest
1	108	111	139	24	26
2	118	112	136	20	26
3	105	102	149	18	23
4	132	124	154	24	22
5	104	92	132	21	29
6	126	66	127	18	21
7	119	56	112	19	26
8	131	102	171	18	22
9	112	103	130	19	25
10	123	176	159	16	24

## Sheet: Herbaceous
	Windward slope	Numbers of individuals	Height (cm)	Coverage (%)			Dune tops	Numbers of individuals	Height (cm)	Coverage (%)			Leeward slope	Numbers of individuals	Height (cm)	Coverage (%)
1	Artemisia desertorum Spreng.	8	48	13		1	Leymus secalinus (Georgi) Tzvel.	36	36	10		1	Leymus secalinus (Georgi) Tzvel.	72	43	15
	Leymus secalinus (Georgi) Tzvel.	22	52				Suaeda glauca (Bunge) Bunge	62	11				Suaeda glauca (Bunge) Bunge	89	12
2	Artemisia sieversiana Ehrhart ex Willd.	259	9	35			Lappula myosotis v. Wolf, Gen	4	13				Lappula myosotis v. Wolf, Gen	7	19
	Leymus secalinus (Georgi) Tzvel.	62	54				Salsola chinghaiensis A. J. Li	5	8				Salsola chinghaiensis A. J. Li	6	8
	Suaeda glauca (Bunge) Bunge	7	6			2	Suaeda glauca (Bunge) Bunge	289	8	25		2	Salsola chinghaiensis A. J. Li	42	10	10
	Salsola chinghaiensis A. J. Li	6	14				Salsola chinghaiensis A. J. Li	11	7				Leymus secalinus (Georgi) Tzvel.	33	53
3	Leymus secalinus (Georgi) Tzvel.	150	76	25			Plantago minuta Pall.	3	9				Suaeda glauca (Bunge) Bunge	76	12
	Suaeda glauca (Bunge) Bunge	98	14				Heteropappus altaicus (Willd.) Novopokr.	2	30				Artemisia sieversiana Ehrhart ex Willd.	2	8
	Salsola chinghaiensis A. J. Li	7	11				Leymus secalinus (Georgi) Tzvel.	1	15				Setaria viridis (Linn.) Beauv.	1	6
	Lepidium apetalum Willd	2	16			3	Suaeda glauca (Bunge) Bunge	132	8	10		3	Sonchus oleraceus Linn.	5	27	15
4	Artemisia desertorum Spreng.	15	32	40			Plantago minuta Pall.	3	6				Suaeda glauca (Bunge) Bunge	4	8
	Leymus secalinus (Georgi) Tzvel.	65	54				Lappula myosotis v. Wolf, Gen	4	10				Leymus secalinus (Georgi) Tzvel.	52	38
	Artemisia sieversiana Ehrhart ex Willd.	92	10			4	Leymus secalinus (Georgi) Tzvel.	2	27	8			Artemisia sieversiana Ehrhart ex Willd.	63	14
	Suaeda glauca (Bunge) Bunge	33	11				Suaeda glauca (Bunge) Bunge	100	12			4	Artemisia sieversiana Ehrhart ex Willd.	13	58	20
	Salsola chinghaiensis A. J. Li	21	11				Salsola chinghaiensis A. J. Li	3	4	8			Salsola chinghaiensis A. J. Li	72	11
	Plantago minuta Pall.	2	10				Plantago minuta Pall.	1	4				Leymus secalinus (Georgi) Tzvel.	35	49
5	Heteropappus altaicus (Willd.) Novopokr.	1	45	30		5	Suaeda glauca (Bunge) Bunge	95	9	6			Lappula myosotis v. Wolf, Gen	15	27
	Artemisia sieversiana Ehrhart ex Willd.	108	6				Salsola chinghaiensis A. J. Li	5	7				Sonchus oleraceus Linn.	10	42
	Leymus secalinus (Georgi) Tzvel.	66	33				Leymus secalinus (Georgi) Tzvel.	15	24				Suaeda glauca (Bunge) Bunge	83	8
	Suaeda glauca (Bunge) Bunge	15	7			6	Artemisia desertorum Spreng.	1	42	20		5	Lappula myosotis v. Wolf, Gen	3	10	8
	Lappula myosotis v. Wolf, Gen	1	8				Salsola chinghaiensis A. J. Li	15	31				Salsola chinghaiensis A. J. Li	6	12
	Convolvulus arvensis Linn.	9	17				Heteropappus altaicus (Willd.) Novopokr.	1	22				Suaeda glauca (Bunge) Bunge	63	7
	Salsola chinghaiensis A. J. Li	3	4				Suaeda glauca (Bunge) Bunge	78	9				Leymus secalinus (Georgi) Tzvel.	106	51
6	Leymus secalinus (Georgi) Tzvel.	80	41	40			Leymus secalinus (Georgi) Tzvel.	36	40			6	Achnatherum splendens (Trin.) Nevski	1	119	20
	Artemisia sieversiana Ehrhart ex Willd.	55	66			7	Plantago minuta Pall.	2	6	25			Salsola chinghaiensis A. J. Li	12	16
	Lappula myosotis v. Wolf, Gen	1	13				Artemisia desertorum Spreng.	3	49				Suaeda glauca (Bunge) Bunge	36	8
	Suaeda glauca (Bunge) Bunge	6	6				Suaeda glauca (Bunge) Bunge	14	4				Leymus secalinus (Georgi) Tzvel.	23	42
7	Leymus secalinus (Georgi) Tzvel.	152	36	40			Setaria viridis (Linn.) Beauv.	7	8				Artemisia sieversiana Ehrhart ex Willd.	1	15
	Heteropappus altaicus (Willd.) Novopokr.	2	32				Leymus secalinus (Georgi) Tzvel.	4	29			7	Leymus secalinus (Georgi) Tzvel.	123	58	20
	Lappula myosotis v. Wolf, Gen	5	14			8	Plantago minuta Pall.	1	4	25			Artemisia sieversiana Ehrhart ex Willd.	87	6
	Suaeda glauca (Bunge) Bunge	67	8				Artemisia desertorum Spreng.	7	38			8	Plantago minuta Pall.	1	8	30
	Artemisia sieversiana Ehrhart ex Willd.	10	44				Leymus secalinus (Georgi) Tzvel.	32	36				Lappula myosotis v. Wolf, Gen	23	16
	Salsola chinghaiensis A. J. Li	2	8				Suaeda glauca (Bunge) Bunge	42	4				Artemisia sieversiana Ehrhart ex Willd.	126	9
8	Leymus secalinus (Georgi) Tzvel.	35	37	25			Artemisia sieversiana Ehrhart ex Willd.	4	35				Suaeda glauca (Bunge) Bunge	36	6
	Artemisia sieversiana Ehrhart ex Willd.	18	31			9	Artemisia sieversiana Ehrhart ex Willd.	12	9	15			Leymus secalinus (Georgi) Tzvel.	47	44
	Heteropappus altaicus (Willd.) Novopokr.	1	40				Artemisia desertorum Spreng.	1	12			9	Artemisia sieversiana Ehrhart ex Willd.	45	49	20
	Suaeda glauca (Bunge) Bunge	28	4				Suaeda glauca (Bunge) Bunge	132	8				Artemisia desertorum Spreng.	1	36
	Salsola chinghaiensis A. J. Li	11	3				Salsola chinghaiensis A. J. Li	15	4				Leymus secalinus (Georgi) Tzvel.	12	42
	Plantago minuta Pall.	8	7			10	Artemisia sieversiana Ehrhart ex Willd.	11	12	10		10	Achnatherum splendens (Trin.) Nevski	1	28	30
	Artemisia desertorum Spreng.	4	15				Plantago minuta Pall.	7	5				Leymus secalinus (Georgi) Tzvel.	79	52
9	Leymus secalinus (Georgi) Tzvel.	89	46	25			Suaeda glauca (Bunge) Bunge	126	6				Suaeda glauca (Bunge) Bunge	10	11
	Heteropappus altaicus (Willd.) Novopokr.	4	33				Heteropappus altaicus (Willd.) Novopokr.	1	19
	Suaeda glauca (Bunge) Bunge	68	7				Artemisia desertorum Spreng.	1	15
	Artemisia sieversiana Ehrhart ex Willd.	1	31
	Salsola chinghaiensis A. J. Li	9	7
	Plantago minuta Pall.	2	9
	Artemisia desertorum Spreng.	1	18
10	Glycyrrhiza uralensis Fisch.	2	32	30
	Artemisia desertorum Spreng.	1	48
	Leymus secalinus (Georgi) Tzvel.	31	35
	Suaeda glauca (Bunge) Bunge	176	9
	Salsola chinghaiensis A. J. Li	9	11
	Artemisia sieversiana Ehrhart ex Willd.	1	4
